# Supplementary material for: Comprehensive Assessment of Potential Multiple Myeloma Immunoglobulin Heavy Chain V-D-J Intraclonal Variation Using Massively Parallel Pyrosequencing
Source: Oncotarget. 2012 Apr 20;3(4):502–13. doi: 10.18632/oncotarget.469 (PMC3380583; doi:10.18632/oncotarget.469)
Supplement: Supplementary file 1 [file oncotarget-03-502-s001.xls]

## Sheet: Sheet1
Comprehensive Assessment of Potential Multiple Myeloma Immunoglobulin Heavy Chain V-D-J Intraclonal Variation Using Massively Parallel Pyrosequencing-Tschumper et al
Supplemental Table S1:
Distribution of MM and BMPC sequences generated using Roche 454-GS-FLX sequencing.
		Productive
PCR	Total	IGHV
Template	sequences	Sequences*
MM DNA	40486	30426
MM cDNA	32641	24717
BMPC DNA	43758	26559
BMPC cDNA	51031	36150
*Numbers reflect remaining IGHV sequences after eliminating sequences shorter than the length distribution mode, those containing indels, non-Ig sequences, incomplete HCDR3s and
non-productive Ig sequences.
