# Supplementary material for: Comprehensive Assessment of Potential Multiple Myeloma Immunoglobulin Heavy Chain V-D-J Intraclonal Variation Using Massively Parallel Pyrosequencing
Source: Oncotarget. 2012 Apr 20;3(4):502–13. doi: 10.18632/oncotarget.469 (PMC3380583; doi:10.18632/oncotarget.469)
Supplement: Supplementary file 2 [file oncotarget-03-502-s002.xls]

## Sheet: Sheet1
	Comprehensive Assessment of Potential Multiple Myeloma Immunoglobulin Heavy Chain V-D-J Intraclonal Variation Using Massively Parallel Pyrosequencing-Tschumper et al
Supplemental Table S2: Ig clone size comparison of DNA versus cDNA in BMPCs and MM PCs based on HCDR3 sequence.
	# of Unique HCDR3s				# of Unique HCDR3s
Clone Size (# of Seqs)	Normal BMPC DNA	Normal BMPC cDNA		Clone Size (# of Seqs)	MM BMPC DNA	MM BMPC cDNA
1	8987	1929		1	191	217
2	2788	431		2	54	63
3	1172	320		3	23	26
4	582	244		4	8	11
5	297	181		5	4	7
6	185	178		6	5	7
7	111	154		7	5	12
8	72	140		8	1	6
9	52	105		9	4	4
10	38	86		10	6	4
11	8	106		11	2	7
12	13	75		12	2	1
13	10	75		13	4	2
14	6	95		14	2	5
15	3	72		15	1	3
16	2	74		16	0	4
17	4	43		17	1	4
18	2	60		18	1	1
19	1	43		19	1	1
20	2	40		21	1	0
21	2	37		22	0	2
22	0	33		24	0	1
23	2	23		25	0	1
24	0	34		26	0	1
25	2	28		27	1	2
26	0	18		28	0	1
27	0	15		29	0	1
28	0	12		32	1	0
29	0	21		33	0	1
30	1	19		36	0	1
31	1	10		37	0	1
32	1	17		38	1	0
33	1	14		39	1	1
34	0	14		40	2	0
35	0	13		42	1	0
36	1	14		71	0	1
37	0	10		135	1	0
38	0	4		23125	0	1
39	0	3		29229	1	0
40	0	4
41	0	4
42	0	4
43	0	1
44	0	1
45	0	2
46	0	3
47	0	2
48	0	2
49	0	1
50	0	3
51	0	1
52	0	3
53	0	3
54	0	1
55	0	3
56	0	1
57	0	3
58	1	6
61	0	2
62	0	1
66	0	1
68	0	1
69	0	2
70	0	3
71	0	2
75	0	1
76	0	1
78	0	1
79	0	1
82	0	1
83	0	1
85	0	1
86	0	1
100	0	1
104	0	1
105	0	1
117	0	1
189	0	1
196	1	0
226	0	1
266	0	1
663	0	1
