# Supplementary material for: Comprehensive Assessment of Potential Multiple Myeloma Immunoglobulin Heavy Chain V-D-J Intraclonal Variation Using Massively Parallel Pyrosequencing
Source: Oncotarget. 2012 Apr 20;3(4):502–13. doi: 10.18632/oncotarget.469 (PMC3380583; doi:10.18632/oncotarget.469)
Supplement: Supplementary file 3 [file oncotarget-03-502-s003.xls]

## Sheet: Sheet1
Comprehensive Assessment of Potential Multiple Myeloma Immunoglobulin Heavy Chain V-D-J Intraclonal Variation Using Massively Parallel Pyrosequencing-Tschumper et al
Supplemental Table S3: IGHV gene usage in non-IGHV3-74
sequences of MM samples using DNA as a template.
IGHV Gene	Sequence Count
IGHV1-18	1
IGHV1-3	1
IGHV1-46	4
IGHV1-58	1
IGHV1-69	16
IGHV1-8	1
IGHV2-5	8
IGHV2-70	3
IGHV3-11	6
IGHV3-13	7
IGHV3-15	8
IGHV3-21	20
IGHV3-23	36
IGHV3-30	29
IGHV3-33	9
IGHV3-43	3
IGHV3-48	30
IGHV3-49	7
IGHV3-53	1
IGHV3-7	32
IGHV3-71	10
IGHV3-72	6
IGHV3-73	1
IGHV3-9	10
IGHV4-30-2	1
IGHV4-30-4	2
IGHV4-31	1
IGHV4-34	11
IGHV4-39	5
IGHV4-4	17
IGHV4-59	16
IGHV4-61	6
IGHV4-b	7
IGHV5-51	15
IGHV6-1	2
IGHV7-4-1	2
Total	335
