# Supplementary material for: Comprehensive Assessment of Potential Multiple Myeloma Immunoglobulin Heavy Chain V-D-J Intraclonal Variation Using Massively Parallel Pyrosequencing
Source: Oncotarget. 2012 Apr 20;3(4):502–13. doi: 10.18632/oncotarget.469 (PMC3380583; doi:10.18632/oncotarget.469)
Supplement: Supplementary file 4 [file oncotarget-03-502-s004.xls]

## Sheet: Sheet1
Comprehensive Assessment of Potential Multiple Myeloma Immunoglobulin Heavy Chain V-D-J Intraclonal Variation Using Massively Parallel Pyrosequencing-Tschumper et al
Supplemental Table S4: IGHV PCR primers in 5’®3’ orientation
IGHV1 (F)	GCCTCCCTCGCGCCATCAGGTRCAGTCTGGRSCTGAGG
IGHV2 (F)	GCCTCCCTCGCGCCATCAGAAACCCACASAGACCCTCAC
IGHV3 (F)	GCCTCCCTCGCGCCATCAGGGTCCCTKAGACTCTCCTGT
IGHV4 (F)	GCCTCCCTCGCGCCATCAGSACCCTGTCCCTCACCTGC
IGHV5 (F)	GCCTCCCTCGCGCCATCAGAAAGCCCGGGGAGTCTCTG
IGHV6 (F)	GCCTCCCTCGCGCCATCAGCCCTCGCAGACCCTCTCAC
IGHV7 (F)	GCCTCCCTCGCGCCATCAGGGTGCAATCTGGGTCTGAGTT
IGHJ DNA (R)	GCCTTGCCAGCCCGCTCAGCTTACCTGARGAGACRGTGACC
IGHJ cDNA (R)	GCCTTGCCAGCCCGCTCAGCTGARGAGACRGTGACC
Beta actin (F)	GGATCCGACTTCGAGCAAGAGATGGCCAC
Beta actin (R)	CAATGCCAGGGTACATGGTGGTG
(F=Forward; R=Reverse)
